# Supplementary material for: Insight into the Burden of Malignant Respiratory Tumors and their Relationship with Smoking Rates and Lead Contamination in Mexico
Source: Toxics. 2022 Nov 20;10(11):708. doi: 10.3390/toxics10110708 (PMC9699460; doi:10.3390/toxics10110708)
Supplement: Supplementary file 1 [file toxics-10-00708-s001.zip]

Archive with 1 entries (1 files):
- toxics-2025534-supplementary.pdf
